# Supplementary material for: MLH1 Promoter Variant −93G>A and Breast Cancer Susceptibility: Evidence from Azerbaijan
Source: Biomedicines. 2025 Nov 12;13(11):2769. doi: 10.3390/biomedicines13112769 (PMC12650484; doi:10.3390/biomedicines13112769)
Supplement: Supplementary file 1 [file biomedicines-13-02769-s001.zip]

Archive with 1 entries (1 files):
- biomedicines-3957688-supplementary.pdf
